# Supplementary material for: Nuclear-Magnetic-Resonance-Spectroscopy-Derived Serum Biomarkers of Metabolic Vulnerability Are Associated with Disability and Neurodegeneration in Multiple Sclerosis
Source: Nutrients. 2024 Aug 27;16(17):2866. doi: 10.3390/nu16172866 (PMC11396879; doi:10.3390/nu16172866)
Supplement: Supplementary file 1 [file nutrients-16-02866-s001.zip]

Archive with 1 entries (1 files):
- nutrients-3138347-supplementary.pdf
